# Supplementary material for: Detection and prevalence of SARS-CoV-2 co-infections during the Omicron variant circulation in France
Source: Nat Commun. 2022 Oct 23;13:6316. doi: 10.1038/s41467-022-33910-9 (PMC9588762; doi:10.1038/s41467-022-33910-9)
Supplement: Supplementary file 4 — Supplementary Data 1 [file 41467_2022_33910_MOESM4_ESM.xlsx]

## Sheet: tableS2
Experimental Design						Sequencing results			Results based on specific mutations lists (from covariants)								Results based on agnostic list of mutations (seqmet-db)
sample	Primers	Extraction	Expected frequency of Delta	Expected frequency of Omicron	SARS-CoV-2 Viral load (Log10 cp/ml)	reference	mean_depth	percCOV	nb_Delta	nb_Omicron	ratio_Delta	ratio_Omicron	median_Delta	IQR_Delta	median_Omicron	IQR_Omicron	coinf_maj_match	coinf_maj_common	coinf_maj_ratio	coinf_min_match	coinf_min_common	coinf_min_ratio
22PlCoInf-MIDV2xEMAGx0x100_S373	MIDNIGHT V2	EMAG	0	100	4.32591911193428	MN908947	1664.06	99.4811368125063	0	47	0	1	0	0	99	1.5	BA.1	59	0.983		0	0
22PlCoInf-MIDV2xEMAGx100x0_S384	MIDNIGHT V2	EMAG	100	0	4.91291549665119	MN908947	2757.73	99.3710270993643	25	0	1	0	99	0	0	0	B.1.617.2	38	1		0	0
22PlCoInf-MIDV2xEMAGx10x90_S374	MIDNIGHT V2	EMAG	10	90	4.17217303197318	MN908947	2498.67	99.3707112970711	24	47	0.96	1	33	11.5	64	10	BA.1	62	1	AY.102	21	0.875
22PlCoInf-MIDV2xEMAGx20x80_S375	MIDNIGHT V2	EMAG	20	80	4.56670547187875	MN908947	2530.23	99.481379864155	25	46	1	0.978723404255319	53	12	43.5	18	B.1.617.2	54	1	BA.1	28	0.903
22PlCoInf-MIDV2xEMAGx30x70_S376	MIDNIGHT V2	EMAG	30	70	4.52753483046085	MN908947	2571.31	99.5449983271997	25	44	1	0.936170212765957	67	13	29.5	13.25	B.1.617.2	38	1	BA.1	46	0.902
22PlCoInf-MIDV2xEMAGx40x60_S377	MIDNIGHT V2	EMAG	40	60	4.51080178339547	MN908947	2599.82	99.3710270993643	25	44	1	0.936170212765957	70	10	26	10.5	B.1.617.2	38	1	BA.1	46	0.902
22PlCoInf-MIDV2xEMAGx50x50_S378	MIDNIGHT V2	EMAG	50	50	4.49303139677835	MN908947	2532.03	99.3710270993643	25	46	1	0.978723404255319	78	5	18.5	8.75	B.1.617.2	38	1	BA.1	47	0.922
22PlCoInf-MIDV2xEMAGx60x40_S379	MIDNIGHT V2	EMAG	60	40	4.68837769097145	MN908947	2747.46	99.3710270993643	25	43	1	0.914893617021277	86	6	13	6.5	B.1.617.2	38	1	BA.1	45	0.882
22PlCoInf-MIDV2xEMAGx70x30_S380	MIDNIGHT V2	EMAG	70	30	4.62174899424982	MN908947	2745.51	99.5416527266644	25	40	1	0.851063829787234	89	5	10	4	B.1.617.2	38	1	BA.1	41	0.804
22PlCoInf-MIDV2xEMAGx80x20_S381	MIDNIGHT V2	EMAG	80	20	4.58467490519952	MN908947	2741.66	99.5383071261291	25	34	1	0.723404255319149	92	4	7.5	3	B.1.617.2	38	1	BA.1	33	0.647
22PlCoInf-MIDV2xEMAGx90x10_S383	MIDNIGHT V2	EMAG	90	10	4.67184259694651	MN908947	2749.16	99.3710270993643	25	12	1	0.25531914893617	96	3	5	0.25	B.1.617.2	38	1	BA.1	11	0.216
22PlCoInf-MIDV2xMGIx0x100_S361	MIDNIGHT V2	MGI	0	100	3.93273953341563	MN908947	1998.57	99.3706691661367	0	47	0	1	0	0	99	0.5	BA.1	58	0.983		0	0
22PlCoInf-MIDV2xMGIx100x0_S372	MIDNIGHT V2	MGI	100	0	4.24088515710393	MN908947	2513.99	99.3710270993643	25	0	1	0	99	0	0	0	B.1.617.2	36	0.947		0	0
22PlCoInf-MIDV2xMGIx10x90_S362	MIDNIGHT V2	MGI	10	90	3.87924627864033	MN908947	2012.75	99.4744769874477	25	47	1	1	31	17	65	18.5	BA.1	61	0.968	AY.102	21	0.913
22PlCoInf-MIDV2xMGIx20x80_S364	MIDNIGHT V2	MGI	20	80	3.88905589077451	MN908947	2045.53	99.3707744828971	25	46	1	0.978723404255319	43	33	46	21.75	BA.1	64	0.955	B.1.617.2	17	0.895
22PlCoInf-MIDV2xMGIx30x70_S365	MIDNIGHT V2	MGI	30	70	4.11871586808371	MN908947	2256.58	99.3707744828971	25	45	1	0.957446808510638	64	13	32	16	B.1.617.2	40	1	BA.1	43	0.915
22PlCoInf-MIDV2xMGIx40x60_S366	MIDNIGHT V2	MGI	40	60	3.96097408959625	MN908947	2256.19	99.3710270993643	25	44	1	0.936170212765957	70	13	27	16.25	B.1.617.2	39	1	BA.1	44	0.88
22PlCoInf-MIDV2xMGIx50x50_S367	MIDNIGHT V2	MGI	50	50	4.13359570284502	MN908947	2293.88	99.5081967213115	25	44	1	0.936170212765957	73	12	24	13.25	B.1.617.2	38	1	BA.1	46	0.902
22PlCoInf-MIDV2xMGIx60x40_S368	MIDNIGHT V2	MGI	60	40	3.88351156514719	MN908947	1755.99	99.3710270993643	25	40	1	0.851063829787234	78	14	11	12	B.1.617.2	38	1	BA.1	42	0.824
22PlCoInf-MIDV2xMGIx70x30_S369	MIDNIGHT V2	MGI	70	30	4.23857151258976	MN908947	2432.88	99.3710270993643	25	40	1	0.851063829787234	91	6	8	5	B.1.617.2	38	1	BA.1	41	0.804
22PlCoInf-MIDV2xMGIx80x20_S370	MIDNIGHT V2	MGI	80	20	4.17953283852394	MN908947	2468.07	99.3710270993643	25	18	1	0.382978723404255	95	4	6.5	3.75	B.1.617.2	38	1	BA.1	17	0.333
22PlCoInf-MIDV2xMGIx90x10_S371	MIDNIGHT V2	MGI	90	10	4.20728891705154	MN908947	2485.13	99.5081967213115	25	13	1	0.276595744680851	95	4	6	2	B.1.617.2	38	1	BA.1	12	0.235
22PlCoInf-MIDxEMAGx0x100_S349	MIDNIGHT V1	EMAG	0	100	4.32591911193428	MN908947	2346.58	99.3003715729923	0	47	0	1	0	0	99	0.5	BA.1	59	0.983		0	0
22PlCoInf-MIDxEMAGx100x0_S360	MIDNIGHT V1	EMAG	100	0	4.91291549665119	MN908947	2730.78	99.5416527266644	25	0	1	0	99	0	0	0	B.1.617.2	37	0.974		0	0
22PlCoInf-MIDxEMAGx10x90_S350	MIDNIGHT V1	EMAG	10	90	4.17217303197318	MN908947	2395.29	99.3707112970711	24	47	0.96	1	30.5	11.25	62	14.5	BA.1	60	0.968	AY.102	21	0.875
22PlCoInf-MIDxEMAGx20x80_S351	MIDNIGHT V1	EMAG	20	80	4.56670547187875	MN908947	2455.29	99.5148879223821	25	43	1	0.914893617021277	55	8	44	12.5	B.1.617.2	42	1	BA.1	38	0.844
22PlCoInf-MIDxEMAGx30x70_S352	MIDNIGHT V1	EMAG	30	70	4.52753483046085	MN908947	2570.84	99.3710270993643	25	46	1	0.978723404255319	70	9	27	12.75	B.1.617.2	38	1	BA.1	47	0.922
22PlCoInf-MIDxEMAGx40x60_S353	MIDNIGHT V1	EMAG	40	60	4.51080178339547	MN908947	1757.61	99.3710270993643	25	44	1	0.936170212765957	67	6	27.5	11	B.1.617.2	38	1	BA.1	45	0.882
22PlCoInf-MIDxEMAGx50x50_S354	MIDNIGHT V1	EMAG	50	50	4.49303139677835	MN908947	2599.31	99.3710270993643	25	38	1	0.808510638297872	80	5	20	6	B.1.617.2	38	1	BA.1	39	0.765
22PlCoInf-MIDxEMAGx60x40_S739	MIDNIGHT V1	EMAG	60	40	4.68837769097145	MN908947	409.591	99.3710270993643	25	44	1	0.936170212765957	84	10	15	9	B.1.617.2	37	1	BA.1	41	0.891
22PlCoInf-MIDxEMAGx70x30_S740	MIDNIGHT V1	EMAG	70	30	4.62174899424982	MN908947	2462.12	99.3710270993643	25	36	1	0.765957446808511	89	7	9	4	B.1.617.2	38	1	BA.1	37	0.725
22PlCoInf-MIDxEMAGx80x20_S741	MIDNIGHT V1	EMAG	80	20	4.58467490519952	MN908947	2467.05	99.3710270993643	25	30	1	0.638297872340426	92	4	8	3.5	B.1.617.2	38	1	BA.1	31	0.62
22PlCoInf-MIDxEMAGx90x10_S743	MIDNIGHT V1	EMAG	90	10	4.67184259694651	MN908947	2515.64	99.4814319170291	25	12	1	0.25531914893617	97	2	5.5	1	B.1.617.2	38	1	BA.1	12	0.24
22PlCoInf-MIDxMGIx0x100_S337	MIDNIGHT V1	MGI	0	100	3.93273953341563	MN908947	1893.5	99.3003715729923	0	47	0	1	0	0	99	1	BA.1	57	0.983		0	0
22PlCoInf-MIDxMGIx100x0_S732	MIDNIGHT V1	MGI	100	0	4.24088515710393	MN908947	2017.1	99.5383071261291	25	0	1	0	99	1	0	0	B.1.617.2	38	1		0	0
22PlCoInf-MIDxMGIx10x90_S338	MIDNIGHT V1	MGI	10	90	3.87924627864033	MN908947	1792.64	99.5112970711297	24	47	0.96	1	32	23.75	62	14.5	BA.1	60	0.968	AY.102	19	0.864
22PlCoInf-MIDxMGIx20x80_S724	MIDNIGHT V1	MGI	20	80	3.88905589077451	MN908947	1590.44	99.6117934473411	25	47	1	1	43	19	54	16.5	BA.1	61	0.968	AY.102	19	0.905
22PlCoInf-MIDxMGIx30x70_S341	MIDNIGHT V1	MGI	30	70	4.11871586808371	MN908947	2047.44	99.3710270993643	25	46	1	0.978723404255319	64	22	32.5	14	B.1.617.2	41	1	BA.1	44	0.917
22PlCoInf-MIDxMGIx40x60_S342	MIDNIGHT V1	MGI	40	60	3.96097408959625	MN908947	1970.56	99.3710270993643	25	42	1	0.893617021276596	67	21	30	19	B.1.617.2	39	1	BA.1	41	0.837
22PlCoInf-MIDxMGIx50x50_S343	MIDNIGHT V1	MGI	50	50	4.13359570284502	MN908947	2096.6	99.3711112597846	25	46	1	0.978723404255319	72	16	22.5	15	B.1.617.2	38	0.974	BA.1	47	0.922
22PlCoInf-MIDxMGIx60x40_S344	MIDNIGHT V1	MGI	60	40	3.88351156514719	MN908947	2142.1	99.3710270993643	25	39	1	0.829787234042553	84	15	16	10	B.1.617.2	38	1	BA.1	40	0.8
22PlCoInf-MIDxMGIx70x30_S345	MIDNIGHT V1	MGI	70	30	4.23857151258976	MN908947	2279.76	99.3710270993643	25	38	1	0.808510638297872	90	4	10	3.5	B.1.617.2	38	1	BA.1	39	0.765
22PlCoInf-MIDxMGIx80x20_S346	MIDNIGHT V1	MGI	80	20	4.17953283852394	MN908947	2339.92	99.3710270993643	25	21	1	0.446808510638298	93	3	6	3	B.1.617.2	38	1	BA.1	20	0.392
22PlCoInf-MIDxMGIx90x10_S347	MIDNIGHT V1	MGI	90	10	4.20728891705154	MN908947	2258.34	99.3710270993643	25	12	1	0.25531914893617	96	5	5.5	1	B.1.617.2	38	1	BA.1	13	0.255
22PlCoInf-V41xEMAGx0x100_S301	ARTIC V4.1	EMAG	0	100	4.32591911193428	MN908947	2413.65	99.4978743346835	0	47	0	1	0	0	99	0	BA.1	59	0.983		0	0
22PlCoInf-V41xEMAGx100x0_S312	ARTIC V4.1	EMAG	100	0	4.91291549665119	MN908947	2297.48	99.4981599197056	25	0	1	0	99	0	0	0	B.1.617.2	37	0.974		0	0
22PlCoInf-V41xEMAGx10x90_S302	ARTIC V4.1	EMAG	10	90	4.17217303197318	MN908947	2341.97	99.4978743346835	23	47	0.92	1	25	5	73	9	BA.1	60	1	AY.102	24	0.857
22PlCoInf-V41xEMAGx20x80_S303	ARTIC V4.1	EMAG	20	80	4.56670547187875	MN908947	2184.12	99.4981263383298	24	45	0.96	0.957446808510638	44	6.5	53	14	BA.1	59	0.937	AY.102	22	0.917
22PlCoInf-V41xEMAGx30x70_S304	ARTIC V4.1	EMAG	30	70	4.52753483046085	MN908947	2490.2	99.4981599197056	25	44	1	0.936170212765957	58	9	38	13	B.1.617.2	39	1	BA.1	43	0.878
22PlCoInf-V41xEMAGx40x60_S305	ARTIC V4.1	EMAG	40	60	4.51080178339547	MN908947	2432.77	99.4981599197056	25	42	1	0.893617021276596	59	7	37.5	9.5	B.1.617.2	37	1	BA.1	44	0.863
22PlCoInf-V41xEMAGx50x50_S306	ARTIC V4.1	EMAG	50	50	4.49303139677835	MN908947	2461.2	99.4981599197056	25	46	1	0.978723404255319	72	8	24.5	8.75	B.1.617.2	38	1	BA.1	47	0.922
22PlCoInf-V41xEMAGx60x40_S307	ARTIC V4.1	EMAG	60	40	4.68837769097145	MN908947	2261.92	99.4981599197056	25	46	1	0.978723404255319	77	5	18.5	6	B.1.617.2	38	1	BA.1	47	0.922
22PlCoInf-V41xEMAGx70x30_S308	ARTIC V4.1	EMAG	70	30	4.62174899424982	MN908947	2265.46	99.6186015389763	25	41	1	0.872340425531915	83	3	14	6	B.1.617.2	38	1	BA.1	43	0.843
22PlCoInf-V41xEMAGx80x20_S309	ARTIC V4.1	EMAG	80	20	4.58467490519952	MN908947	2271.37	99.4981599197056	25	46	1	0.978723404255319	87	3	10.5	3.75	B.1.617.2	38	1	BA.1	47	0.922
22PlCoInf-V41xEMAGx90x10_S311	ARTIC V4.1	EMAG	90	10	4.67184259694651	MN908947	2290.49	99.4981599197056	25	29	1	0.617021276595745	94	2	6	2	B.1.617.2	38	1	BA.1	29	0.569
22PlCoInf-V41xMGIx0x100_S289	ARTIC V4.1	MGI	0	100	3.93273953341563	MN908947	2202.88	99.4978743346835	0	47	0	1	0	0	99	1	BA.1	59	0.983		0	0
22PlCoInf-V41xMGIx100x0_S300	ARTIC V4.1	MGI	100	0	4.24088515710393	MN908947	2405.62	99.4981599197056	25	0	1	0	99	1	0	0	B.1.617.2	37	0.974		0	0
22PlCoInf-V41xMGIx10x90_S290	ARTIC V4.1	MGI	10	90	3.87924627864033	MN908947	2329.46	99.4978743346835	24	47	0.96	1	21	5.25	75	10.5	BA.1	60	1	AY.102	24	0.889
22PlCoInf-V41xMGIx20x80_S292	ARTIC V4.1	MGI	20	80	3.88905589077451	MN908947	2348.39	99.4980255672311	24	43	0.96	0.914893617021277	34.5	9.25	61	12	BA.1	57	0.934	AY.102	23	0.885
22PlCoInf-V41xMGIx30x70_S293	ARTIC V4.1	MGI	30	70	4.11871586808371	MN908947	2278.43	99.6419608499247	23	45	0.92	0.957446808510638	48	7.5	48	16	BA.1	65	0.942	B.1.617.2	14	0.824
22PlCoInf-V41xMGIx40x60_S294	ARTIC V4.1	MGI	40	60	3.96097408959625	MN908947	2116.81	99.4981095459564	25	45	1	0.957446808510638	52	7	40	14	AY.102	39	1	BA.1	41	0.911
22PlCoInf-V41xMGIx50x50_S295	ARTIC V4.1	MGI	50	50	4.13359570284502	MN908947	2129.02	99.4981599197056	25	46	1	0.978723404255319	58	11	34	12	B.1.617.2	38	1	BA.1	45	0.918
22PlCoInf-V41xMGIx60x40_S296	ARTIC V4.1	MGI	60	40	3.88351156514719	MN908947	2400.29	99.4981599197056	25	45	1	0.957446808510638	75	5	20	10	B.1.617.2	37	1	BA.1	47	0.922
22PlCoInf-V41xMGIx70x30_S297	ARTIC V4.1	MGI	70	30	4.23857151258976	MN908947	2220.5	99.6219471395115	25	46	1	0.978723404255319	82	5	14	5.75	B.1.617.2	38	1	BA.1	47	0.922
22PlCoInf-V41xMGIx80x20_S298	ARTIC V4.1	MGI	80	20	4.17953283852394	MN908947	2246.55	99.4981599197056	25	44	1	0.936170212765957	88	2	9	4.25	B.1.617.2	38	1	BA.1	46	0.902
22PlCoInf-V41xMGIx90x10_S299	ARTIC V4.1	MGI	90	10	4.20728891705154	MN908947	2261.68	99.4981599197056	25	27	1	0.574468085106383	93	2	6	2	B.1.617.2	38	1	BA.1	27	0.529
22PlCoInf-V4xEMAGx0x100_S325	ARTIC V4	EMAG	0	100	4.32591911193428	MN908947	2310.6	98.2057376226024	0	44	0	0.936170212765957	0	0	99	1	BA.1	56	0.982		0	0
22PlCoInf-V4xEMAGx100x0_S336	ARTIC V4	EMAG	100	0	4.91291549665119	MN908947	2372.19	99.5784543325527	25	0	1	0	99	1	0	0	B.1.617.2	37	0.974		0	0
22PlCoInf-V4xEMAGx10x90_S326	ARTIC V4	EMAG	10	90	4.17217303197318	MN908947	2286.58	99.5782144411341	24	44	0.96	0.936170212765957	24	6.25	71	17.25	BA.1	58	0.935	AY.102	23	0.885
22PlCoInf-V4xEMAGx20x80_S327	ARTIC V4	EMAG	20	80	4.56670547187875	MN908947	2243.21	99.5783838045842	24	44	0.96	0.936170212765957	43	7.5	52.5	14	AY.102	58	0.967	BA.1	17	0.773
22PlCoInf-V4xEMAGx30x70_S328	ARTIC V4	EMAG	30	70	4.52753483046085	MN908947	2264.71	99.5784543325527	25	42	1	0.893617021276596	57	7	39	11.5	B.1.617.2	38	1	BA.1	41	0.837
22PlCoInf-V4xEMAGx40x60_S329	ARTIC V4	EMAG	40	60	4.51080178339547	MN908947	1845.24	99.5784543325527	25	41	1	0.872340425531915	58	7	38	10	B.1.617.2	39	1	BA.1	41	0.82
22PlCoInf-V4xEMAGx50x50_S714	ARTIC V4	EMAG	50	50	4.49303139677835	MN908947	1572.38	99.5784543325527	25	41	1	0.872340425531915	72	7	26	8	B.1.617.2	38	1	BA.1	42	0.824
22PlCoInf-V4xEMAGx60x40_S715	ARTIC V4	EMAG	60	40	4.68837769097145	MN908947	1714.72	99.5784543325527	25	41	1	0.872340425531915	78	6	20	6	B.1.617.2	38	1	BA.1	42	0.824
22PlCoInf-V4xEMAGx70x30_S716	ARTIC V4	EMAG	70	30	4.62174899424982	MN908947	1645.72	99.5784543325527	25	40	1	0.851063829787234	85	4	13	4.25	B.1.617.2	38	1	BA.1	41	0.804
22PlCoInf-V4xEMAGx80x20_S717	ARTIC V4	EMAG	80	20	4.58467490519952	MN908947	783.605	99.5784543325527	25	35	1	0.74468085106383	91	3	9	3	B.1.617.2	37	1	BA.1	36	0.706
22PlCoInf-V4xEMAGx90x10_S335	ARTIC V4	EMAG	90	10	4.67184259694651	MN908947	2192.19	99.5784543325527	25	20	1	0.425531914893617	94	2	6	1.25	B.1.617.2	38	1	BA.1	21	0.412
22PlCoInf-V4xMGIx0x100_S313	ARTIC V4	MGI	0	100	3.93273953341563	MN908947	2274.56	98.2057376226024	0	44	0	0.936170212765957	0	0	99	0.25	BA.1	56	0.982		0	0
22PlCoInf-V4xMGIx100x0_S324	ARTIC V4	MGI	100	0	4.24088515710393	MN908947	1382.92	99.5784543325527	25	0	1	0	100	1	0	0	B.1.617.2	37	1		0	0
22PlCoInf-V4xMGIx10x90_S314	ARTIC V4	MGI	10	90	3.87924627864033	MN908947	2245.82	99.5782144411341	24	44	0.96	0.936170212765957	21.5	4.25	76	17	BA.1	58	0.935	AY.102	22	0.88
22PlCoInf-V4xMGIx20x80_S316	ARTIC V4	MGI	20	80	3.88905589077451	MN908947	2231.74	99.5783414764741	24	44	0.96	0.936170212765957	35	4.5	59.5	12.25	AY.102	61	0.938	BA.1	10	0.714
22PlCoInf-V4xMGIx30x70_S317	ARTIC V4	MGI	30	70	4.11871586808371	MN908947	2159.06	99.5785953177258	24	43	0.96	0.914893617021277	48	5.5	46	10.5	AY.102	45	0.957	BA.1	28	0.824
22PlCoInf-V4xMGIx40x60_S318	ARTIC V4	MGI	40	60	3.96097408959625	MN908947	2214.75	99.5783696961585	25	43	1	0.914893617021277	52	8	41	14	AY.102	40	1	BA.1	35	0.833
22PlCoInf-V4xMGIx50x50_S319	ARTIC V4	MGI	50	50	4.13359570284502	MN908947	2219.52	99.5784543325527	25	41	1	0.872340425531915	59	6	36	10	B.1.617.2	39	1	BA.1	41	0.837
22PlCoInf-V4xMGIx60x40_S320	ARTIC V4	MGI	60	40	3.88351156514719	MN908947	2227.02	99.5784543325527	25	41	1	0.872340425531915	74	8	22	7	B.1.617.2	37	1	BA.1	43	0.843
22PlCoInf-V4xMGIx70x30_S321	ARTIC V4	MGI	70	30	4.23857151258976	MN908947	2295.19	99.5784543325527	25	40	1	0.851063829787234	82	5	14	4.5	B.1.617.2	38	1	BA.1	42	0.824
22PlCoInf-V4xMGIx80x20_S322	ARTIC V4	MGI	80	20	4.17953283852394	MN908947	2313.23	99.5784543325527	25	40	1	0.851063829787234	87	4	10	4	B.1.617.2	38	1	BA.1	41	0.804
22PlCoInf-V4xMGIx90x10_S323	ARTIC V4	MGI	90	10	4.20728891705154	MN908947	2453.43	99.5784543325527	25	18	1	0.382978723404255	94	1	6	1.75	B.1.617.2	38	1	BA.1	19	0.373
