# Supplementary material for: Detection and prevalence of SARS-CoV-2 co-infections during the Omicron variant circulation in France
Source: Nat Commun. 2022 Oct 23;13:6316. doi: 10.1038/s41467-022-33910-9 (PMC9588762; doi:10.1038/s41467-022-33910-9)
Supplement: Supplementary file 5 — Supplementary Data 2 [file 41467_2022_33910_MOESM5_ESM.xlsx]

## Sheet: table_S3
source		MIDV2xEMAGx0x100_S373	MIDV2xMGIx0x100_S361	MIDxEMAGx0x100_S349	MIDxMGIx0x100_S337	V41xEMAGx0x100_S301	V41xMGIx0x100_S289	V4xEMAGx0x100_S325	V4xMGIx0x100_S313	MIDV2xEMAGx10x90_S374	MIDV2xMGIx10x90_S362	MIDxEMAGx10x90_S350	MIDxMGIx10x90_S338	V41xEMAGx10x90_S302	V41xMGIx10x90_S290	V4xEMAGx10x90_S326	V4xMGIx10x90_S314	MIDV2xEMAGx20x80_S375	MIDV2xMGIx20x80_S364	MIDxEMAGx20x80_S351	MIDxMGIx20x80_S724	V41xEMAGx20x80_S303	V41xMGIx20x80_S292	V4xEMAGx20x80_S327	V4xMGIx20x80_S316	MIDV2xEMAGx30x70_S376	MIDV2xMGIx30x70_S365	MIDxEMAGx30x70_S352	MIDxMGIx30x70_S341	V41xEMAGx30x70_S304	V41xMGIx30x70_S293	V4xEMAGx30x70_S328	V4xMGIx30x70_S317	MIDV2xEMAGx40x60_S377	MIDV2xMGIx40x60_S366	MIDxEMAGx40x60_S353	MIDxMGIx40x60_S342	V41xEMAGx40x60_S305	V41xMGIx40x60_S294	V4xEMAGx40x60_S329	V4xMGIx40x60_S318	MIDV2xEMAGx50x50_S378	MIDV2xMGIx50x50_S367	MIDxEMAGx50x50_S354	MIDxMGIx50x50_S343	V41xEMAGx50x50_S306	V41xMGIx50x50_S295	V4xEMAGx50x50_S714	V4xMGIx50x50_S319
covariant&seqmetdb	B.1.617.2_27874 C>T	0	0	NA	NA	0	0	0	0	69	68	99	99	27	22	29	26	87	82	99	90	48	37	53	39	89	90	99	99	62	50	61	48	84	86	98	99	63	59	60	58	94	88	99	100	77	65	75	65
covariant&seqmetdb	B.1.617.2_28461 A>G	0	0	0	0	0	0	0	0	74	53	78	74	31	26	34	34	86	82	88	78	55	44	56	49	90	85	93	92	66	61	69	52	84	78	96	97	68	64	68	61	94	88	94	91	78	67	77	67
covariant&seqmetdb	B.1.617.2_28247 AGATTTC>A	0	0	0	0	0	0	0	0	64	63	83	62	25	19	23	23	81	78	85	76	45	32	43	36	85	79	93	86	57	43	56	44	78	73	94	94	59	52	56	51	92	83	94	88	70	57	69	56
covariant&seqmetdb	B.1.617.2_28270 TA>T	0	0	0	0	0	0	0	0	66	62	80	69	0	0	0	0	81	78	84	74	0	0	0	0	84	80	91	88	61	0	58	0	80	73	93	94	60	56	60	54	90	83	92	88	73	59	76	59
seqmetdb	B.1.617.2_21987 G>A	0	0	0	0	0	0	0	0	0	0	0	0	0	0	0	0	100	100	100	0	0	0	0	0	100	99	99	100	100	40	99	0	99	100	99	99	99	0	100	0	99	99	99	99	99	99	99	99
covariant&seqmetdb	B.1.617.2_22917 T>G	0	0	0	0	0	0	NA	NA	28	25	26	37	41	49	100	100	41	43	51	43	63	61	100	100	63	59	62	55	73	67	100	100	63	68	63	54	74	68	99	100	71	62	77	69	83	71	100	100
covariant&seqmetdb	B.1.617.2_26767 T>C	0	0	0	0	0	0	0	0	36	22	31	19	31	32	80	80	44	45	50	27	56	48	89	85	67	64	71	64	70	61	93	90	71	59	69	54	69	69	94	93	80	73	82	74	80	73	96	94
covariant&seqmetdb	B.1.617.2_21618 C>G	0	0	0	0	0	0	0	0	36	35	34	26	22	24	24	22	56	43	55	44	43	31	43	34	67	53	64	64	58	46	55	50	65	67	67	71	57	52	56	52	73	68	75	63	71	59	69	60
covariant&seqmetdb	B.1.617.2_25469 C>T	0	0	0	0	0	0	0	0	29	37	25	0	21	20	17	18	56	36	56	47	40	27	35	31	67	64	70	58	53	45	53	46	70	74	65	71	55	52	51	51	78	74	73	66	68	56	67	56
covariant&seqmetdb	B.1.617.2_4181 G>T	0	0	0	0	0	0	0	0	40	22	26	26	17	21	19	17	38	46	47	33	40	29	43	35	63	65	66	44	58	48	54	47	70	82	63	80	56	55	55	57	78	61	80	67	67	57	72	56
covariant&seqmetdb	B.1.617.2_29402 G>T	0	0	0	0	0	0	0	0	41	32	36	35	25	18	23	21	55	43	58	41	49	36	49	33	70	62	69	54	63	46	60	48	63	71	58	65	65	57	61	50	79	73	78	81	77	61	76	60
covariant&seqmetdb	B.1.617.2_29742 G>T	0	0	0	0	0	0	0	0	37	30	34	35	21	23	18	21	49	43	52	37	46	38	46	32	62	55	63	50	61	51	60	45	55	68	52	58	59	49	58	51	73	67	71	78	72	56	72	58
covariant&seqmetdb	B.1.617.2_22028 GAGTTCA>G	0	0	0	0	0	0	0	0	40	43	42	28	25	22	28	21	53	66	58	48	42	36	40	34	67	68	64	64	57	42	53	46	67	75	67	85	54	49	54	49	70	71	78	70	68	54	66	53
covariant&seqmetdb	B.1.617.2_15451 G>A	0	0	0	0	0	0	0	0	26	23	27	33	23	16	20	14	46	71	52	37	41	28	39	35	63	67	69	79	55	48	56	47	67	62	69	67	58	50	54	48	76	69	77	62	72	51	70	54
covariant&seqmetdb	B.1.617.2_210 G>T	0	0	0	0	0	0	0	0	42	20	32	35	25	24	24	28	67	41	56	65	46	43	44	43	71	62	76	69	66	55	59	54	73	75	63	64	61	62	61	56	81	73	84	83	77	64	74	67
covariant&seqmetdb	B.1.617.2_28916 G>T	0	0	0	0	0	0	0	0	29	18	24	24	0	19	24	21	58	37	56	42	47	27	41	37	74	54	73	54	65	52	61	53	70	64	70	67	69	56	63	56	85	74	83	72	79	66	74	62
covariant&seqmetdb	B.1.617.2_23604 C>G	0	0	0	0	0	0	0	0	29	24	30	31	26	22	44	39	50	47	50	42	41	34	56	50	64	59	68	50	56	41	65	59	69	70	68	61	51	52	64	67	75	67	78	68	66	58	79	69
covariant&seqmetdb	B.1.617.2_19220 C>T	0	0	0	0	0	0	0	0	31	32	26	29	21	18	21	23	48	20	51	61	36	28	34	33	62	52	62	47	51	45	50	43	60	48	70	59	54	47	51	50	80	74	82	77	69	51	65	51
covariant&seqmetdb	B.1.617.2_16466 C>T	0	0	0	0	0	0	0	0	25	31	23	31	19	16	18	17	44	33	51	30	36	26	34	29	67	59	63	59	52	39	51	40	63	55	66	59	51	43	50	52	76	67	71	65	66	53	65	51
covariant&seqmetdb	B.1.617.2_11332 A>G	0	0	0	0	0	0	0	0	31	19	29	16	21	18	24	18	51	28	48	49	41	27	42	34	62	44	66	49	51	40	53	49	72	53	69	78	57	48	56	46	78	69	78	57	71	51	68	56
covariant&seqmetdb	B.1.617.2_11201 A>G	0	0	0	0	0	0	0	0	29	16	29	16	20	19	21	17	49	24	48	48	39	25	39	29	61	41	65	47	51	0	51	45	71	62	69	77	56	44	53	45	77	66	77	65	69	49	69	56
seqmetdb	B.1.617.2_7124 C>T	0	0	0	0	0	0	0	0	37	19	37	13	20	17	18	18	41	26	54	29	37	31	34	31	52	21	71	65	55	46	60	46	70	59	74	49	55	53	56	55	73	66	71	77	72	61	74	54
seqmetdb	B.1.617.2_6402 C>T	0	0	0	0	0	0	0	0	39	19	38	12	17	0	21	17	46	30	59	39	42	30	44	26	53	32	67	66	57	49	57	38	63	57	73	52	57	47	59	54	72	71	71	80	67	53	69	65
covariant&seqmetdb	B.1.617.2_9053 G>T	0	0	0	0	0	0	0	0	27	12	22	18	20	16	25	21	43	40	46	8	43	35	43	34	52	74	74	77	54	46	57	46	59	85	61	60	56	50	53	50	77	63	80	59	72	49	73	61
covariant&seqmetdb	B.1.617.2_8986 C>T	0	0	0	0	0	0	0	0	27	11	22	18	21	14	23	20	45	38	46	9	40	31	41	32	51	72	71	76	54	43	56	41	57	85	64	62	54	50	56	47	77	64	81	63	72	48	71	57
covariant&seqmetdb	B.1.617.2_27752 C>T	0	0	0	0	0	0	0	0	28	39	33	69	25	22	27	23	57	72	56	43	48	37	47	35	76	65	72	62	63	50	62	48	72	65	64	58	62	56	64	59	75	85	81	81	76	63	75	62
covariant&seqmetdb	B.1.617.2_27638 T>C	0	0	0	0	0	0	0	0	0	51	0	70	27	26	26	22	55	68	55	56	47	37	48	35	76	62	74	64	60	51	62	49	73	59	67	55	61	53	59	55	77	82	81	79	74	67	76	61
covariant&seqmetdb	B.1.617.2_24410 G>A	0	0	0	0	0	0	0	0	35	31	41	45	26	21	26	22	62	76	72	41	45	39	45	36	81	78	80	70	60	52	57	51	75	87	82	81	63	58	60	60	86	79	82	87	73	59	72	59
seqmetdb	B.1.617.2_28881 G>T	0	0	0	0	0	0	0	0	0	0	0	0	0	0	0	0	59	0	62	0	57	0	61	0	78	59	78	65	66	62	69	59	80	73	75	69	78	61	80	71	91	79	98	76	86	78	87	79
covariant&seqmetdb	BA.1_22898 G>A	99	99	99	99	100	100	NA	NA	68	71	69	59	57	46	0	0	54	52	49	52	33	38	0	0	0	35	33	41	22	28	0	0	33	27	31	41	24	30	0	0	26	33	22	28	13	25	0	0
covariant&seqmetdb	BA.1_22882 T>G	98	99	99	99	100	100	NA	NA	67	70	69	59	58	47	0	0	53	51	47	52	32	36	0	0	0	35	33	40	22	26	0	0	33	26	30	41	22	28	0	0	24	33	21	27	14	25	0	0
covariant&seqmetdb	BA.1_22813 G>T	98	99	99	99	99	100	NA	NA	67	73	70	59	63	54	0	0	52	52	47	53	40	43	0	0	34	38	33	39	27	31	0	0	34	28	30	40	27	31	0	0	24	33	21	27	18	29	0	0
covariant&seqmetdb	BA.1_26709 G>A	98	99	100	99	99	99	99	100	59	76	62	79	68	66	18	18	51	51	43	64	40	50	10	12	30	35	27	32	28	36	5	9	26	39	25	41	28	27	0	5	18	23	16	23	17	26	0	0
covariant&seqmetdb	BA.1_23854 C>A	96	100	100	99	99	98	100	100	60	56	43	56	67	66	16	15	28	16	23	34	47	49	7	9	17	18	14	23	30	39	0	0	17	10	16	5	33	37	0	0	10	15	8	13	18	29	0	0
covariant&seqmetdb	BA.1_23048 G>A	99	99	100	99	100	100	100	99	48	49	48	38	37	34	27	29	33	32	29	36	22	0	18	23	21	21	18	24	17	20	11	13	19	14	19	22	0	16	11	12	14	18	0	14	10	13	11	12
covariant&seqmetdb	BA.1_23040 A>G	99	99	99	99	100	100	100	100	47	48	49	37	38	34	27	30	31	31	28	35	23	0	18	23	20	20	17	23	17	20	12	13	18	14	18	22	0	16	11	13	13	17	0	14	11	13	11	13
covariant&seqmetdb	BA.1_23055 A>G	99	99	99	99	99	100	100	100	47	49	49	39	43	37	28	30	34	33	0	37	26	0	19	23	20	21	19	23	21	22	12	14	19	14	20	23	0	18	11	13	13	18	0	14	13	16	12	13
covariant&seqmetdb	BA.1_23013 A>C	99	100	100	99	100	100	100	100	49	51	50	39	47	44	38	37	35	35	32	35	29	0	27	29	23	22	20	27	23	0	17	20	20	16	20	23	0	22	17	16	16	20	14	16	14	19	13	18
covariant&seqmetdb	BA.1_24424 A>T	97	100	99	99	99	99	99	99	62	67	56	53	71	76	72	77	34	21	27	55	52	57	52	61	17	19	20	27	37	44	40	45	22	12	18	17	32	38	37	37	12	19	17	12	23	38	24	36
covariant&seqmetdb	BA.1_24469 T>A	97	100	99	100	99	99	99	99	65	53	57	54	73	75	71	77	32	17	26	62	51	58	52	60	18	19	19	27	37	43	37	44	22	9	17	14	36	37	36	37	12	18	17	10	23	34	25	35
covariant&seqmetdb	BA.1_24503 C>T	96	99	99	98	99	99	99	99	64	63	56	56	75	74	71	76	32	16	25	61	49	57	52	59	19	19	19	29	38	46	37	43	0	10	15	15	37	38	36	38	14	16	16	10	23	34	26	36
covariant&seqmetdb	BA.1_24130 C>A	97	99	99	100	99	99	99	99	58	59	49	59	73	71	74	77	28	13	22	55	53	57	56	61	15	18	15	19	40	45	42	48	20	10	16	6	36	46	38	41	11	17	9	7	25	34	30	38
covariant&seqmetdb	BA.1_23948 G>T	99	100	100	99	99	99	99	99	65	54	48	59	73	73	77	77	30	10	20	60	54	62	55	59	14	19	14	20	37	45	40	46	18	9	16	0	36	43	37	41	10	20	8	8	24	35	26	36
covariant&seqmetdb	BA.1_28311 C>T	99	99	99	100	99	99	99	99	28	38	18	26	67	70	65	67	13	18	11	24	44	56	43	53	10	14	6	7	32	39	34	45	15	23	0	0	32	35	31	38	6	13	5	10	21	32	21	32
covariant&seqmetdb	BA.1_28361 GGAGAACGCA>G	99	99	100	99	100	99	99	99	26	41	20	25	66	68	59	63	13	17	11	23	38	49	42	49	10	15	6	8	31	38	30	42	16	22	0	0	31	34	31	35	5	13	5	11	20	32	22	32
covariant&seqmetdb	BA.1_23075 T>C	99	99	99	99	100	100	99	99	52	53	53	44	62	59	52	54	38	36	0	39	42	43	38	41	24	24	23	27	30	35	27	32	23	18	25	27	33	33	29	28	17	22	0	17	20	28	20	29
covariant&seqmetdb	BA.1_23063 A>T	99	99	99	99	99	100	100	100	49	51	51	41	58	55	47	50	36	35	0	39	37	38	32	37	23	23	21	25	28	31	21	27	21	16	22	25	30	30	24	23	15	21	0	16	19	25	18	23
covariant&seqmetdb	BA.1_22992 G>A	98	99	99	100	100	100	100	100	58	60	59	49	54	47	39	39	43	44	39	43	34	37	25	30	28	28	26	34	23	0	16	20	28	22	25	31	26	25	16	17	20	26	18	20	15	24	14	16
seqmetdb	BA.1_28881 GGG>AAC	94	99	99	99	99	99	99	99	66	77	72	74	68	76	50	68	40	60	37	55	42	70	38	55	21	40	21	34	33	34	30	36	18	26	22	29	21	38	18	29	0	21	9	23	13	19	12	19
covariant&seqmetdb	BA.1_21986 GGTGTTTATT>G	98	99	100	99	99	100	100	99	62	60	60	75	76	78	71	76	0	0	0	54	56	66	58	64	0	0	0	0	0	59	0	57	0	0	0	0	0	52	0	51	0	0	0	0	0	0	0	0
covariant&seqmetdb	BA.1_22578 G>A	98	99	99	99	99	99	99	99	70	72	69	64	82	86	85	82	53	57	49	57	63	69	68	73	36	41	37	45	50	59	52	58	36	28	37	43	48	56	51	57	27	33	0	29	33	50	37	51
seqmetdb	BA.1_22673 TC>CT	98	99	99	95	100	100	100	100	69	71	69	60	82	84	85	86	53	55	48	57	62	69	69	74	34	38	35	43	51	55	51	59	33	29	32	41	49	54	48	59	25	34	0	28	34	52	40	53
covariant&seqmetdb	BA.1_22679 T>C	99	99	99	99	99	99	99	99	71	72	71	62	80	83	81	82	54	56	49	57	59	68	63	71	34	38	36	43	48	54	47	52	34	29	32	42	45	53	43	53	25	34	0	28	31	49	35	47
covariant&seqmetdb	BA.1_22686 C>T	99	99	99	99	100	99	99	100	69	71	69	60	78	83	81	82	52	55	48	56	59	67	62	70	33	38	35	42	47	54	47	52	34	29	32	41	44	52	43	52	24	34	0	28	30	48	34	47
covariant&seqmetdb	BA.1_23525 C>T	99	99	99	99	99	99	99	99	73	75	76	64	75	79	74	74	60	58	54	56	56	65	61	67	38	0	36	48	43	55	45	57	40	32	37	46	47	45	47	44	30	38	27	31	33	41	33	44
covariant&seqmetdb	BA.1_11537 A>G	99	100	100	100	100	99	100	100	68	80	72	100	76	82	75	81	59	48	43	76	54	67	57	64	33	36	37	33	40	58	41	50	30	33	30	42	41	44	44	48	19	26	22	22	29	39	26	43
covariant&seqmetdb	BA.1_8393 G>A	99	99	99	100	99	99	99	99	69	86	74	80	76	85	76	83	51	55	50	90	56	68	55	71	43	30	23	20	43	56	40	53	39	10	31	33	40	47	41	50	18	31	15	44	26	39	26	42
covariant&seqmetdb	BA.1_22193 AATT>A	99	100	100	100	99	99	99	99	62	62	60	72	75	75	72	77	42	40	48	55	56	65	57	65	36	37	37	41	46	55	47	58	33	28	32	17	43	49	43	52	32	32	24	33	31	44	33	46
covariant&seqmetdb	BA.1_22204 T>TGAGCCAGAA	94	89	99	99	99	98	99	99	58	57	56	66	78	77	75	80	39	34	44	48	59	64	59	67	31	31	33	34	43	54	45	58	29	22	25	14	41	49	42	49	28	29	19	28	28	41	31	44
covariant&seqmetdb	BA.1_15240 C>T	98	100	100	100	99	99	99	99	70	74	68	65	78	79	76	78	49	25	48	69	60	67	59	66	30	29	27	21	49	55	44	55	29	31	27	29	42	46	43	50	17	27	17	34	30	42	29	43
covariant&seqmetdb	BA.1_2832 A>G	99	99	99	100	93	97	100	100	54	64	53	63	72	78	77	76	42	30	45	64	58	65	58	59	28	37	27	31	43	59	39	58	27	32	19	25	40	46	41	46	16	24	20	22	25	45	26	36
covariant&seqmetdb	BA.1_10449 C>A	98	99	97	100	99	100	99	99	71	82	70	89	76	83	76	81	48	74	48	52	59	72	59	70	36	55	30	47	45	56	46	53	26	42	27	0	46	51	44	51	16	34	21	33	32	42	31	45
covariant&seqmetdb	BA.1_11282 AGTTTGTCTG>A	98	99	99	99	99	99	99	99	66	79	69	82	75	76	72	78	48	72	49	49	54	69	53	65	37	54	33	49	43	53	43	44	26	38	30	21	38	49	40	49	21	30	21	39	26	47	30	38
seqmetdb	BA.1_18163 A>G	99	100	100	100	99	100	100	100	79	64	75	87	77	82	81	80	50	64	51	75	63	69	57	66	33	59	36	63	46	58	47	55	40	47	47	36	45	49	48	44	17	46	38	44	29	42	34	40
covariant&seqmetdb	BA.1_23599 T>G	99	100	99	99	99	99	99	99	70	75	71	67	72	77	58	62	51	53	51	57	58	66	47	53	38	41	34	50	45	58	37	43	32	30	33	41	48	47	39	35	27	33	22	32	34	42	23	34
covariant&seqmetdb	BA.1_23604 C>A	99	99	99	99	99	99	100	99	70	75	69	68	73	77	55	60	49	52	48	57	58	65	43	49	34	40	30	49	43	58	34	40	30	28	30	38	48	47	34	32	23	32	20	31	33	41	20	30
covariant&seqmetdb	BA.1_23202 C>A	97	99	99	99	99	100	99	99	68	70	69	61	71	74	68	70	52	52	46	52	51	58	52	57	35	36	34	41	38	48	38	46	36	27	32	42	39	40	39	40	26	34	23	28	28	38	27	40
covariant&seqmetdb	BA.1_25000 C>T	97	99	99	99	99	99	99	99	66	65	74	58	76	79	76	77	44	56	48	42	55	59	55	62	36	32	31	46	42	51	40	52	26	22	27	23	37	40	39	45	18	23	25	36	27	31	26	33
covariant&seqmetdb	BA.1_25584 C>T	97	99	99	99	99	99	99	99	65	58	72	59	77	77	81	80	40	61	40	52	57	66	57	63	27	34	26	39	40	48	43	49	25	24	31	25	41	45	41	42	18	22	23	31	27	38	27	40
covariant&seqmetdb	BA.1_5386 T>G	99	100	99	100	99	99	99	99	65	66	66	66	77	77	76	80	33	52	45	29	55	61	55	61	27	42	26	36	41	50	44	47	19	42	28	24	39	43	40	43	18	28	20	22	28	37	24	35
covariant&seqmetdb	BA.1_26530 A>G	99	100	100	100	99	99	100	99	61	75	66	77	71	68	70	69	53	51	44	62	48	51	47	55	31	32	27	32	32	29	33	41	24	38	28	40	35	38	34	37	21	24	15	27	23	30	22	34
covariant&seqmetdb	BA.1_26577 C>G	99	100	99	100	99	99	98	98	62	76	64	77	71	70	64	67	53	50	42	63	48	51	45	56	29	32	28	31	30	37	29	37	25	36	26	38	35	39	30	33	19	23	15	22	22	29	18	28
covariant&seqmetdb	BA.1_26270 C>T	97	99	99	99	99	99	99	99	63	76	67	79	78	76	78	79	55	53	44	64	56	64	56	60	29	34	28	34	42	52	39	46	26	41	29	41	38	42	38	42	20	25	16	26	25	34	22	34
covariant&seqmetdb	BA.1_6512 AGTT>A	99	99	99	100	99	100	100	100	58	82	59	86	75	73	68	80	52	68	40	57	54	61	49	60	44	64	27	29	40	46	33	48	31	39	19	46	35	47	30	39	23	26	28	19	22	32	25	34
covariant&seqmetdb	BA.1_13195 T>C	99	99	99	100	99	100	99	99	70	63	74	62	76	81	78	79	62	20	55	62	56	64	60	66	33	39	29	34	41	52	44	57	37	24	30	77	41	46	40	49	17	18	22	6	26	42	29	42
covariant&seqmetdb	BA.1_27807 C>T	99	99	99	99	99	99	99	99	67	59	60	29	70	72	68	71	42	33	41	52	46	56	46	57	21	32	25	30	34	45	33	49	28	34	34	40	31	37	35	37	24	13	16	13	21	31	22	34
covariant&seqmetdb	BA.1_27259 A>C	99	99	100	99	99	99	99	99	80	83	68	66	69	73	74	73	64	63	61	82	44	58	47	58	37	43	37	57	31	44	32	47	0	63	39	53	30	33	33	34	30	20	27	22	19	28	20	35
covariant&seqmetdb	BA.1_21764 ATACATG>A	97	99	99	100	99	99	99	99	62	60	60	71	75	77	71	66	36	37	45	49	0	65	57	62	33	34	36	34	0	54	44	49	28	0	30	17	45	0	41	46	31	0	26	33	32	41	31	40
covariant&seqmetdb	BA.1_21762 C>T	97	99	99	99	99	99	99	99	58	55	56	67	72	75	69	62	32	33	41	45	0	61	53	59	29	30	32	29	0	50	41	46	25	0	27	14	42	0	37	42	28	0	22	29	28	37	27	36
seqmetdb	BA.1_28271 A>T	97	99	100	99	99	100	99	99	31	0	0	0	98	99	99	98	15	19	0	0	98	98	98	97	12	17	0	0	0	97	0	97	17	0	0	0	36	40	0	0	0	14	5	0	0	0	0	37
[truncated: 40 more columns]

## Sheet: legend
Allele frequencies in Delta:Omicron mixes for each Delta- and Omicron-specific positions defined in covariants and/or seqmet-db (as indicated in the source column). A white to back gradient color indicates 0 to 100% allele frequency. Alleles are ordered based on their frequency profiles. Not covered positions (NA) are highlighted in yellow.
