# Supplementary material for: Detection and prevalence of SARS-CoV-2 co-infections during the Omicron variant circulation in France
Source: Nat Commun. 2022 Oct 23;13:6316. doi: 10.1038/s41467-022-33910-9 (PMC9588762; doi:10.1038/s41467-022-33910-9)
Supplement: Supplementary file 6 — Supplementary Data 3 [file 41467_2022_33910_MOESM6_ESM.xlsx]

## Sheet: table_S4
Experimental Design						Sequencing results			Results based on agnostic list of mutations (seqmet-db)
sample	Primers	Extraction	Expected frequency of Delta	Expected frequency of Omicron	SARS-CoV-2 Viral load (Log10 cp/ml)	reference	mean_depth	percCOV	coinf_maj_match	coinf_maj_common	coinf_maj_ratio	coinf_min_match	coinf_min_common	coinf_min_ratio
22PlCoInf-MIDV2xEMAGx10x90X1_S380	MIDNIGHT V2	EMAG	10	90	3.97262243756529	MN908947	2543.74	99.3709008164904	BA.1	63	0.969	B.1.617.2	19	0.864
22PlCoInf-MIDV2xEMAGx10x90X2_S381	MIDNIGHT V2	EMAG	10	90	4.00299730368732	MN908947	2616.07	99.3707112970711	BA.1	63	0.984	AY.102	19	0.864
22PlCoInf-MIDV2xEMAGx10x90X3_S382	MIDNIGHT V2	EMAG	10	90	4.07558779112815	MN908947	2391.52	99.3707112970711	BA.1	63	0.984	AY.102	20	0.909
22PlCoInf-MIDV2xEMAGx10x90X4_S383	MIDNIGHT V2	EMAG	10	90	4.04285085143609	MN908947	2484.79	99.3708376560356	BA.1	59	0.952	AY.102	18	0.818
22PlCoInf-MIDV2xEMAGx10x90X5_S384	MIDNIGHT V2	EMAG	10	90	4.05753879248672	MN908947	2237.43	99.3707744828971	BA.1	62	0.954	B.1.617.2	18	0.9
22PlCoInf-MIDV2xEMAGx1x99X1_S313	MIDNIGHT V2	EMAG	1	99	3.77704567617576	MN908947	2602.45	99.3706691661367	BA.1	58	0.967	AY.102	18	0.643
22PlCoInf-MIDV2xEMAGx1x99X2_S315	MIDNIGHT V2	EMAG	1	99	3.80022959376806	MN908947	2627.67	99.524654370167	BA.1	59	0.983	AY.9.2	6	0.3
22PlCoInf-MIDV2xEMAGx1x99X3_S316	MIDNIGHT V2	EMAG	1	99	3.83462427174553	MN908947	1814.33	99.3706691661367	BA.1	59	1	B.1.617.2	12	0.429
22PlCoInf-MIDV2xEMAGx1x99X4_S317	MIDNIGHT V2	EMAG	1	99	3.91852916212882	MN908947	2461.62	99.369233350109	BA.1	59	0.983	AY.9.2	6	0.286
22PlCoInf-MIDV2xEMAGx1x99X5_S318	MIDNIGHT V2	EMAG	1	99	3.75370710869432	MN908947	2434.91	99.3706691661367	BA.1	57	0.966	AY.9.2	6	0.333
22PlCoInf-MIDV2xEMAGx5x95X1_S319	MIDNIGHT V2	EMAG	5	95	4.03634687399288	MN908947	2376.19	99.3708587109297	BA.1	63	1	AY.102	19	0.76
22PlCoInf-MIDV2xEMAGx5x95X2_S320	MIDNIGHT V2	EMAG	5	95	3.93795535873044	MN908947	2412.61	99.3706691661367	BA.1	60	1	AY.96	18	0.783
22PlCoInf-MIDV2xEMAGx5x95X3_S377	MIDNIGHT V2	EMAG	5	95	3.96596652338888	MN908947	2502.74	99.3708587109297	BA.1	60	1	B.1.617.2	20	0.714
22PlCoInf-MIDV2xEMAGx5x95X4_S378	MIDNIGHT V2	EMAG	5	95	4.03618462726707	MN908947	2532.06	99.0964157826043	BA.1	60	0.952	AY.102	22	0.917
22PlCoInf-MIDV2xEMAGx5x95X5_S379	MIDNIGHT V2	EMAG	5	95	3.83383962704481	MN908947	2586.8	99.4812757270506	BA.1	61	0.984	B.1.617.2	21	0.84
22PlCoInf-MIDV2xMGIx10x90X1_S411	MIDNIGHT V2	MGI	10	90	4.16151832374366	MN908947	2582.08	99.5246861924686	AY.102	59	0.983	BA.1	17	0.944
22PlCoInf-MIDV2xMGIx10x90X2_S412	MIDNIGHT V2	MGI	10	90	4.22927179675692	MN908947	2583.98	99.3707112970711	AY.102	53	0.964	BA.1	24	0.923
22PlCoInf-MIDV2xMGIx10x90X3_S413	MIDNIGHT V2	MGI	10	90	4.11613210838177	MN908947	2594.24	99.514790523357	BA.1	65	1	AY.102	20	0.909
22PlCoInf-MIDV2xMGIx10x90X4_S414	MIDNIGHT V2	MGI	10	90	4.19032986940734	MN908947	2577.73	99.3707323604231	BA.1	61	0.968	AY.102	22	0.917
22PlCoInf-MIDV2xMGIx10x90X5_S416	MIDNIGHT V2	MGI	10	90	4.03075397431766	MN908947	2480.94	99.5247975369788	BA.1	59	0.967	AY.102	22	0.846
22PlCoInf-MIDV2xMGIx1x99X1_S345	MIDNIGHT V2	MGI	1	99	4.04218287244121	MN908947	2520.18	99.3706691661367	BA.1	60	0.984	AY.9.2	6	0.3
22PlCoInf-MIDV2xMGIx1x99X2_S346	MIDNIGHT V2	MGI	1	99	4.04327084797714	MN908947	2542.89	99.3706691661367	BA.1	59	0.983	B.1.617.2	6	0.214
22PlCoInf-MIDV2xMGIx1x99X3_S347	MIDNIGHT V2	MGI	1	99	4.03339496031933	MN908947	2547.03	99.3706691661367	BA.1	58	0.967	AY.102	8	0.286
22PlCoInf-MIDV2xMGIx1x99X4_S348	MIDNIGHT V2	MGI	1	99	4.05545942976668	MN908947	2527.18	99.3706691661367	BA.1	58	0.967	AY.77	4	0
22PlCoInf-MIDV2xMGIx1x99X5_S349	MIDNIGHT V2	MGI	1	99	3.98747371060411	MN908947	2514.84	99.3706691661367	BA.1	61	0.984	AY.9.2	9	0.474
22PlCoInf-MIDV2xMGIx5x95X1_S350	MIDNIGHT V2	MGI	5	95	4.03649284178298	MN908947	2514.56	99.3706691661367	BA.1	62	1	AY.102	18	0.692
22PlCoInf-MIDV2xMGIx5x95X2_S351	MIDNIGHT V2	MGI	5	95	4.10700450913496	MN908947	2497.59	99.3708587109297	BA.1	60	1	AY.102	22	0.815
22PlCoInf-MIDV2xMGIx5x95X3_S352	MIDNIGHT V2	MGI	5	95	4.02906367816084	MN908947	2504.38	99.5112970711297	BA.1	62	1	AY.102	21	0.875
22PlCoInf-MIDV2xMGIx5x95X4_S409	MIDNIGHT V2	MGI	5	95	4.13917656975824	MN908947	2576	99.3708587109297	BA.1	60	1	AY.102	24	0.889
22PlCoInf-MIDV2xMGIx5x95X5_S410	MIDNIGHT V2	MGI	5	95	4.11620373569885	MN908947	2524.71	99.3708376560356	BA.1	60	0.952	AY.102	18	0.783
22PlCoInf-MIDxEMAGx10x90X1_S372	MIDNIGHT V1	EMAG	10	90	3.97262243756529	MN908947	2406.31	99.3707112970711	BA.1	62	0.969	AY.102	20	0.909
22PlCoInf-MIDxEMAGx10x90X2_S373	MIDNIGHT V1	EMAG	10	90	4.00299730368732	MN908947	2454.79	99.3707112970711	BA.1	63	0.984	AY.102	19	0.905
22PlCoInf-MIDxEMAGx10x90X3_S374	MIDNIGHT V1	EMAG	10	90	4.07558779112815	MN908947	2328.34	99.3707112970711	BA.1	62	0.969	AY.102	18	0.818
22PlCoInf-MIDxEMAGx10x90X4_S375	MIDNIGHT V1	EMAG	10	90	4.04285085143609	MN908947	2374.49	99.3707112970711	BA.1	64	0.97	AY.102	18	0.9
22PlCoInf-MIDxEMAGx10x90X5_S376	MIDNIGHT V1	EMAG	10	90	4.05753879248672	MN908947	2225.66	99.3707112970711	AY.102	60	0.938	BA.1	12	0.857
22PlCoInf-MIDxEMAGx1x99X1_S305	MIDNIGHT V1	EMAG	1	99	3.77704567617576	MN908947	2264.71	99.3706691661367	BA.1	59	0.983	B.1.617.2	11	0.44
22PlCoInf-MIDxEMAGx1x99X2_S307	MIDNIGHT V1	EMAG	1	99	3.80022959376806	MN908947	2623.08	99.3707112970711	BA.1	58	0.951	AY.9.2	6	0.353
22PlCoInf-MIDxEMAGx1x99X3_S308	MIDNIGHT V1	EMAG	1	99	3.83462427174553	MN908947	2427.09	98.1187025072808	BA.1	58	0.951	AY.9.2	7	0.35
22PlCoInf-MIDxEMAGx1x99X4_S309	MIDNIGHT V1	EMAG	1	99	3.91852916212882	MN908947	2363.14	99.3003481521157	BA.1	57	0.966	AY.9.2	7	0.333
22PlCoInf-MIDxEMAGx1x99X5_S310	MIDNIGHT V1	EMAG	1	99	3.75370710869432	MN908947	2342.98	99.3707112970711	BA.1	55	0.932	AY.9.2	6	0.353
22PlCoInf-MIDxEMAGx5x95X1_S311	MIDNIGHT V1	EMAG	5	95	4.03634687399288	MN908947	2378.34	99.3705848873414	BA.1	61	0.984	AY.96	16	0.696
22PlCoInf-MIDxEMAGx5x95X2_S312	MIDNIGHT V1	EMAG	5	95	3.93795535873044	MN908947	2157.31	99.3707112970711	BA.1	64	0.985	AY.102	15	0.714
22PlCoInf-MIDxEMAGx5x95X3_S369	MIDNIGHT V1	EMAG	5	95	3.96596652338888	MN908947	2426.69	99.3707112970711	BA.1	60	0.968	AY.102	18	0.75
22PlCoInf-MIDxEMAGx5x95X4_S370	MIDNIGHT V1	EMAG	5	95	4.03618462726707	MN908947	2215.4	99.5380753138075	BA.1	61	0.984	AY.102	19	0.792
22PlCoInf-MIDxEMAGx5x95X5_S371	MIDNIGHT V1	EMAG	5	95	3.83383962704481	MN908947	2523.4	99.3707112970711	BA.1	61	0.968	B.1.617.2	20	0.87
22PlCoInf-MIDxMGIx10x90X1_S403	MIDNIGHT V1	MGI	10	90	4.16151832374366	MN908947	2484.17	99.3707112970711	AY.102	59	0.967	BA.1	16	0.889
22PlCoInf-MIDxMGIx10x90X2_S404	MIDNIGHT V1	MGI	10	90	4.22927179675692	MN908947	2548.17	99.3707112970711	BA.1	62	0.969	AY.102	19	0.905
22PlCoInf-MIDxMGIx10x90X3_S405	MIDNIGHT V1	MGI	10	90	4.11613210838177	MN908947	2554.27	99.3707112970711	BA.1	61	0.984	B.1.617.2	23	0.92
22PlCoInf-MIDxMGIx10x90X4_S406	MIDNIGHT V1	MGI	10	90	4.19032986940734	MN908947	2427.3	99.3707112970711	AY.102	58	0.951	BA.1	17	0.895
22PlCoInf-MIDxMGIx10x90X5_S408	MIDNIGHT V1	MGI	10	90	4.03075397431766	MN908947	2258.68	99.37052166343	AY.102	63	0.984	BA.1	13	0.867
22PlCoInf-MIDxMGIx1x99X1_S337	MIDNIGHT V1	MGI	1	99	4.04218287244121	MN908947	2414.71	99.3707112970711	BA.1	57	0.95	AY.102	6	0.273
22PlCoInf-MIDxMGIx1x99X2_S338	MIDNIGHT V1	MGI	1	99	4.04327084797714	MN908947	2469.88	99.3692121862837	BA.1	60	0.984	AY.70	4	0
22PlCoInf-MIDxMGIx1x99X3_S339	MIDNIGHT V1	MGI	1	99	4.03339496031933	MN908947	2498.17	99.3706691661367	BA.1	58	0.951	AY.102	12	0.444
22PlCoInf-MIDxMGIx1x99X4_S340	MIDNIGHT V1	MGI	1	99	4.05545942976668	MN908947	2478.59	99.3003715729923	BA.1	59	0.983	AY.102	16	0.593
22PlCoInf-MIDxMGIx1x99X5_S341	MIDNIGHT V1	MGI	1	99	3.98747371060411	MN908947	2369.82	99.3706480985538	BA.1	59	0.983	AY.73	6	0.182
22PlCoInf-MIDxMGIx5x95X1_S342	MIDNIGHT V1	MGI	5	95	4.03649284178298	MN908947	2418.94	99.4811715481172	BA.1	59	0.952	AY.102	18	0.75
22PlCoInf-MIDxMGIx5x95X2_S343	MIDNIGHT V1	MGI	5	95	4.10700450913496	MN908947	2270.24	99.3707744828971	BA.1	62	0.954	AY.102	15	0.75
22PlCoInf-MIDxMGIx5x95X3_S344	MIDNIGHT V1	MGI	5	95	4.02906367816084	MN908947	2317.28	99.4812236428141	BA.1	62	0.969	AY.102	19	0.864
22PlCoInf-MIDxMGIx5x95X4_S401	MIDNIGHT V1	MGI	5	95	4.13917656975824	MN908947	2445.81	99.3707112970711	BA.1	63	0.955	AY.102	14	0.737
22PlCoInf-MIDxMGIx5x95X5_S402	MIDNIGHT V1	MGI	5	95	4.11620373569885	MN908947	2456.64	99.3707112970711	BA.1	62	0.969	B.1.617.2	19	0.864
22PlCoInf-V41xEMAGx10x90X1_S364	ARTIC V4.1	EMAG	10	90	3.97262243756529	MN908947	2188.49	99.4141867237974	BA.1	62	1	AY.102	21	0.84
22PlCoInf-V41xEMAGx10x90X2_S365	ARTIC V4.1	EMAG	10	90	4.00299730368732	MN908947	2204.9	98.9659326684961	BA.1	61	1	B.1.617.2	23	0.852
22PlCoInf-V41xEMAGx10x90X3_S366	ARTIC V4.1	EMAG	10	90	4.07558779112815	MN908947	2195.27	99.4478281239542	BA.1	62	1	AY.102	22	0.88
22PlCoInf-V41xEMAGx10x90X4_S367	ARTIC V4.1	EMAG	10	90	4.04285085143609	MN908947	2186.33	99.3173147714343	BA.1	61	1	AY.102	23	0.885
22PlCoInf-V41xEMAGx10x90X5_S368	ARTIC V4.1	EMAG	10	90	4.05753879248672	MN908947	2179.02	99.3003715729923	BA.1	61	0.968	AY.102	22	0.917
22PlCoInf-V41xEMAGx1x99X1_S297	ARTIC V4.1	EMAG	1	99	3.77704567617576	MN908947	2216.24	98.520403039534	BA.1	57	1	AY.102	16	0.615
22PlCoInf-V41xEMAGx1x99X2_S299	ARTIC V4.1	EMAG	1	99	3.80022959376806	MN908947	2233.87	98.6074381548556	BA.1	57	1	AY.102	17	0.654
22PlCoInf-V41xEMAGx1x99X3_S300	ARTIC V4.1	EMAG	1	99	3.83462427174553	MN908947	2232.22	98.5773106149366	BA.1	57	1	AY.102	6	0.231
22PlCoInf-V41xEMAGx1x99X4_S301	ARTIC V4.1	EMAG	1	99	3.91852916212882	MN908947	2204.55	99.1463863689619	BA.1	57	1	AY.32	7	0.241
22PlCoInf-V41xEMAGx1x99X5_S302	ARTIC V4.1	EMAG	1	99	3.75370710869432	MN908947	2212.08	97.8877247012352	BA.1	56	0.982	AY.102	8	0.308
22PlCoInf-V41xEMAGx5x95X1_S303	ARTIC V4.1	EMAG	5	95	4.03634687399288	MN908947	2228.49	98.8518059786429	BA.1	60	1	AY.102	24	0.889
22PlCoInf-V41xEMAGx5x95X2_S304	ARTIC V4.1	EMAG	5	95	3.93795535873044	MN908947	2194.6	99.4175342282329	BA.1	57	0.934	AY.102	23	0.885
22PlCoInf-V41xEMAGx5x95X3_S361	ARTIC V4.1	EMAG	5	95	3.96596652338888	MN908947	2180.59	98.7246008100961	BA.1	61	1	AY.102	22	0.88
22PlCoInf-V41xEMAGx5x95X4_S362	ARTIC V4.1	EMAG	5	95	4.03618462726707	MN908947	2196.99	99.3304991129113	BA.1	61	1	AY.102	21	0.84
22PlCoInf-V41xEMAGx5x95X5_S363	ARTIC V4.1	EMAG	5	95	3.83383962704481	MN908947	2208.28	98.5773106149366	BA.1	62	1	AY.102	23	0.885
22PlCoInf-V41xMGIx10x90X1_S395	ARTIC V4.1	MGI	10	90	4.16151832374366	MN908947	2151.55	99.4007967060556	BA.1	61	1	AY.102	23	0.885
22PlCoInf-V41xMGIx10x90X2_S396	ARTIC V4.1	MGI	10	90	4.22927179675692	MN908947	2187.15	99.3137615907341	BA.1	61	1	AY.102	23	0.885
22PlCoInf-V41xMGIx10x90X3_S397	ARTIC V4.1	MGI	10	90	4.11613210838177	MN908947	2195.36	99.1430388645265	BA.1	61	1	AY.102	23	0.885
22PlCoInf-V41xMGIx10x90X4_S398	ARTIC V4.1	MGI	10	90	4.19032986940734	MN908947	2207.39	99.4812930861388	BA.1	61	1	B.1.617.2	24	0.889
22PlCoInf-V41xMGIx10x90X5_S400	ARTIC V4.1	MGI	10	90	4.03075397431766	MN908947	2210.09	99.4978743346835	BA.1	61	1	AY.102	23	0.885
22PlCoInf-V41xMGIx1x99X1_S329	ARTIC V4.1	MGI	1	99	4.04218287244121	MN908947	2206.61	97.9245472500251	BA.1	56	0.982	B.1.617.2	5	0
22PlCoInf-V41xMGIx1x99X2_S330	ARTIC V4.1	MGI	1	99	4.04327084797714	MN908947	2127	98.5840056238075	BA.1	56	0.982	AY.102	8	0.308
22PlCoInf-V41xMGIx1x99X3_S331	ARTIC V4.1	MGI	1	99	4.03339496031933	MN908947	1139.85	97.8877247012352	BA.1	52	0.981	B.1.617.2	7	0.28
22PlCoInf-V41xMGIx1x99X4_S332	ARTIC V4.1	MGI	1	99	4.05545942976668	MN908947	2190.69	98.2760352157467	BA.1	56	0.982	B.1.617.2	2	0
22PlCoInf-V41xMGIx1x99X5_S333	ARTIC V4.1	MGI	1	99	3.98747371060411	MN908947	2178.93	98.5270980484049	BA.1	56	0.982	B.1.617.2	3	0
22PlCoInf-V41xMGIx5x95X1_S334	ARTIC V4.1	MGI	5	95	4.03649284178298	MN908947	2184.02	98.4501054463897	BA.1	59	1	AY.102	23	0.885
22PlCoInf-V41xMGIx5x95X2_S335	ARTIC V4.1	MGI	5	95	4.10700450913496	MN908947	2205.71	98.5572255883239	BA.1	60	1	AY.102	23	0.852
22PlCoInf-V41xMGIx5x95X3_S336	ARTIC V4.1	MGI	5	95	4.02906367816084	MN908947	2210.38	99.3706691661367	BA.1	61	1	B.1.617.2	24	0.889
22PlCoInf-V41xMGIx5x95X4_S393	ARTIC V4.1	MGI	5	95	4.13917656975824	MN908947	2213.29	98.5235528474338	BA.1	56	0.933	AY.102	23	0.885
22PlCoInf-V41xMGIx5x95X5_S394	ARTIC V4.1	MGI	5	95	4.11620373569885	MN908947	2183.15	98.7547283500151	BA.1	59	1	AY.102	22	0.846
22PlCoInf-V4xEMAGx10x90X1_S356	ARTIC V4	EMAG	10	90	3.97262243756529	MN908947	2212.64	99.5782144411341	BA.1	60	0.952	AY.102	22	0.88
22PlCoInf-V4xEMAGx10x90X2_S357	ARTIC V4	EMAG	10	90	4.00299730368732	MN908947	2226.05	99.494526830248	BA.1	58	0.921	AY.102	22	0.88
22PlCoInf-V4xEMAGx10x90X3_S358	ARTIC V4	EMAG	10	90	4.07558779112815	MN908947	2216.88	99.5783414764741	BA.1	58	0.921	AY.102	22	0.88
22PlCoInf-V4xEMAGx10x90X4_S359	ARTIC V4	EMAG	10	90	4.04285085143609	MN908947	2220.37	99.5782144411341	BA.1	58	0.935	AY.102	21	0.84
22PlCoInf-V4xEMAGx10x90X5_S360	ARTIC V4	EMAG	10	90	4.05753879248672	MN908947	2218.59	99.6886820875038	BA.1	58	0.935	AY.102	21	0.875
22PlCoInf-V4xEMAGx1x99X1_S289	ARTIC V4	EMAG	1	99	3.77704567617576	MN908947	2293.1	99.4141867237974	BA.1	57	1	AY.9.2	12	0.632
22PlCoInf-V4xEMAGx1x99X2_S291	ARTIC V4	EMAG	1	99	3.80022959376806	MN908947	2263.46	99.4744418036354	BA.1	57	1	AY.102	17	0.68
22PlCoInf-V4xEMAGx1x99X3_S292	ARTIC V4	EMAG	1	99	3.83462427174553	MN908947	2268.93	99.320456599605	BA.1	56	0.982	AY.102	10	0.385
22PlCoInf-V4xEMAGx1x99X4_S293	ARTIC V4	EMAG	1	99	3.91852916212882	MN908947	2265.74	98.9321460850936	BA.1	57	1	AY.102	9	0.36
22PlCoInf-V4xEMAGx1x99X5_S294	ARTIC V4	EMAG	1	99	3.75370710869432	MN908947	2261.32	99.494526830248	BA.1	56	0.982	AY.102	10	0.385
22PlCoInf-V4xEMAGx5x95X1_S295	ARTIC V4	EMAG	5	95	4.03634687399288	MN908947	2248.26	99.5782144411341	BA.1	58	0.935	AY.102	22	0.88
22PlCoInf-V4xEMAGx5x95X2_S296	ARTIC V4	EMAG	5	95	3.93795535873044	MN908947	2271.29	99.5782144411341	BA.1	62	0.984	AY.102	21	0.875
22PlCoInf-V4xEMAGx5x95X3_S353	ARTIC V4	EMAG	5	95	3.96596652338888	MN908947	2225.26	99.5782144411341	BA.1	59	0.937	AY.102	21	0.875
22PlCoInf-V4xEMAGx5x95X4_S354	ARTIC V4	EMAG	5	95	4.03618462726707	MN908947	2228.62	99.5782144411341	BA.1	58	0.935	AY.102	22	0.88
22PlCoInf-V4xEMAGx5x95X5_S355	ARTIC V4	EMAG	5	95	3.83383962704481	MN908947	2217.67	99.5782144411341	BA.1	58	0.935	AY.102	21	0.875
22PlCoInf-V4xMGIx10x90X1_S387	ARTIC V4	MGI	10	90	4.16151832374366	MN908947	2205.71	99.5782144411341	AY.102	61	0.924	BA.1	7	0.583
22PlCoInf-V4xMGIx10x90X2_S388	ARTIC V4	MGI	10	90	4.22927179675692	MN908947	2204.01	99.7055083327756	BA.1	58	0.935	AY.102	21	0.875
22PlCoInf-V4xMGIx10x90X3_S389	ARTIC V4	MGI	10	90	4.11613210838177	MN908947	2216.16	99.5782144411341	BA.1	58	0.935	AY.102	22	0.88
22PlCoInf-V4xMGIx10x90X4_S390	ARTIC V4	MGI	10	90	4.19032986940734	MN908947	2230.81	99.5782144411341	BA.1	58	0.935	AY.102	22	0.88
22PlCoInf-V4xMGIx10x90X5_S392	ARTIC V4	MGI	10	90	4.03075397431766	MN908947	2225.49	99.5782144411341	BA.1	59	0.952	AY.102	22	0.88
22PlCoInf-V4xMGIx1x99X1_S321	ARTIC V4	MGI	1	99	4.04218287244121	MN908947	2239.33	99.1965989354936	BA.1	56	0.982	AY.102	6	0.24
22PlCoInf-V4xMGIx1x99X2_S322	ARTIC V4	MGI	1	99	4.04327084797714	MN908947	2220.06	98.7379908278378	BA.1	57	1	AY.102	7	0.28
22PlCoInf-V4xMGIx1x99X3_S323	ARTIC V4	MGI	1	99	4.03339496031933	MN908947	2234.88	98.9421885983999	BA.1	56	0.982	B.1.617.2	4	0
22PlCoInf-V4xMGIx1x99X4_S324	ARTIC V4	MGI	1	99	4.05545942976668	MN908947	2230.99	98.7413383322733	BA.1	56	0.982	B.1.617.2	3	0
22PlCoInf-V4xMGIx1x99X5_S325	ARTIC V4	MGI	1	99	3.98747371060411	MN908947	2209.67	98.2459076758277	BA.1	56	0.982	AY.95	4	0
22PlCoInf-V4xMGIx5x95X1_S326	ARTIC V4	MGI	5	95	4.03649284178298	MN908947	2219.39	99.4811368125063	BA.1	58	0.935	AY.102	21	0.84
22PlCoInf-V4xMGIx5x95X2_S327	ARTIC V4	MGI	5	95	4.10700450913496	MN908947	2180.69	99.5782144411341	BA.1	58	0.967	AY.102	21	0.875
22PlCoInf-V4xMGIx5x95X3_S328	ARTIC V4	MGI	5	95	4.02906367816084	MN908947	2231.93	99.5782144411341	BA.1	59	0.937	AY.102	21	0.875
22PlCoInf-V4xMGIx5x95X4_S385	ARTIC V4	MGI	5	95	4.13917656975824	MN908947	2240.31	99.4811368125063	BA.1	58	0.935	AY.102	21	0.84
22PlCoInf-V4xMGIx5x95X5_S386	ARTIC V4	MGI	5	95	4.11620373569885	MN908947	2179.54	99.5782144411341	BA.1	58	0.935	AY.102	21	0.875
